# Supplementary material for: Dental service utilization in the very old: an insurance database analysis from northeast Germany
Source: Clin Oral Investig. 2020 Sep 30;25(5):2765–77. doi: 10.1007/s00784-020-03591-z (PMC7524568; doi:10.1007/s00784-020-03591-z)
Supplement: Supplementary file 1 — (XLSX 9.20 kb) [file 784_2020_3591_MOESM1_ESM.xlsx]

## Sheet: analysis
		OR	2.5%	97.5%	p
Intercept		158.219	139.428	179.543	<0.001
Sex [male]		0.982	0.964	1.002	0.071
Deceased [yes]		0.149	0.144	0.153	<0.001
Social hardship status [yes]		1.137	1.118	1.157	<0.001
Federal state [Brandenburg]		0.853	0.837	0.87	<0.001
Federal state [Mecklenburg-Western-Pomerania]		0.798	0.781	0.815	<0.001
Age		0.946	0.945	0.948	<0.001
A90A	Partial stationary geriatric complex treatment	1.274	1.14	1.423	<0.001
B70B	Apoplexy with neurological complex treatment of acute stroke, more than 72 hours, without complicated diagnosis or with complex cerebrovascular vasospasm or intensive care complex treatment	0.979	0.875	1.095	0.711
B80Z	Other head injuries	1.058	0.951	1.177	0.304
C08B	Extracapsular extraction of the lens (ECCE) without congenital malformation of the lens or certain interventions on the lens	0.792	0.728	0.861	<0.001
E65C	Chronic obstructive pulmonary disease without extremely severe complication or comorbidity, without complicated diagnosis, without FEV1 <35% or a complication or comorbidity, age> 1 year, without specific moderately complex / expensive treatment	0.792	0.734	0.854	<0.001
E69B	Bronchitis and bronchial asthma, more than 1 day of treatment Age> 55 years or with extremely severe or severe complication or comorbidity, age> 0 years or 1 day of treatment or without extremely severe or severe complication or comorbidity, age <1 year or flexible bronchoscopy, age <16 years or determined moderate treatment, with RS virus -Infection.	0.924	0.832	1.027	0.144
F48Z	Geriatric early rehabilitative complex treatment for diseases and disorders of the circulatory system	0.864	0.791	0.945	0.001
F49G	Invasive cardiological diagnosis except in acute myocardial infarction, without extremely severe complication or comorbidity, age> 17 years, without cardiac mapping, without severe complication or comorbidity at day of treatment> 1, without complex diagnosis, without specific intervention	1.581	1.331	1.878	<0.001
F62B	Cardiac insufficiency and shock with extremely serious complications or comorbidity, with dialysis or complicated diagnosis or with certain high-level treatment or without complicated constellation, without specific high-level treatment, more than 1 day of occupancy in certain acute renal failure with extremely severe complications or comorbidity	0.803	0.775	0.832	<0.001
F67D	Hypertension without complicated diagnosis, without extremely severe or severe complications or comorbidity, without certain moderately complex / complicated treatment, age> 17 years	1.214	1.117	1.319	<0.001
F71B	Non-severe cardiac arrhythmias and conduction disturbances without extremely severe complications or comorbidity or occupancy day, without catheter-assisted electrophysiological examination of the heart, without specific high-level treatment	1.196	1.109	1.29	<0.001
F73Z	Syncope and collapse	0.966	0.892	1.045	0.383
G67B	Esophagitis, gastroenteritis, gastrointestinal bleeding, ulcer disease and various diseases of the digestive organs with other complicating factors or with extremely severe complications or comorbidity	1.009	0.945	1.078	0.784
G67C	Esophagitis, gastroenteritis, gastrointestinal hemorrhage, ulcer disease and various diseases of the digestive organs without certain or other complicating factors, without extremely severe complications or comorbidity	0.986	0.921	1.055	0.684
I34Z	Geriatric early rehabilitative complex treatment with specific operating room procedure for diseases and disorders of the musculoskeletal system and connective tissue	1.054	0.932	1.192	0.406
I41Z	Geriatric early rehabilitative complex treatment for diseases and disorders of the musculoskeletal system and connective tissue	0.933	0.868	1.002	0.056
I47B	Revision or replacement of the hip joint without certain complicated factors, with complex diagnosis of the pelvis/thigh, with certain endoprosthetic or joint plastic surgery of the hip joint, with implantation or replacement of a radius head prosthesis.	1.262	1.133	1.407	<0.001
J65Z	Injury of the skin, subcutis and mamma	1.051	0.946	1.168	0.354
K62B	Various metabolic diseases in paraplegia / tetraplegia or with complicated diagnosis or endoscopic insertion of a gastric balloon or age < 16 years, one occupancy day or without extremely severe complications or comorbidity or without certain costly / highly complex treatment	0.892	0.831	0.956	0.001
L60D	Renal insufficiency, more than one occupancy day, without dialysis, without extremely severe complications or comorbidity, age > 17 years or without severe complications or comorbidity, without complex intensive care treatment > 196 / 184 / - expense points	0.739	0.671	0.814	<0.001
L63F	Infections of the urinary organs without extremely severe complications or comorbidity, without certain moderately costly / elaborate / highly costly treatment, without complex treatment multi-resistant pathogens (MRE), without certain serious infections, age > 5 and < 18 years, without severe complications or comorbidity or age > 17 and < 90 years	0.887	0.817	0.963	0.004
L64A	Other urinary organ diseases with extremely severe or severe complications or comorbidity or certain diagnosis, more than one occupancy day or urethra-cystoscopy, congenital malformation or age < 3 years	0.841	0.76	0.931	0.001
E11.90	Diabetes mellitus, type 2 without complications - Not designated as derailed	0.958	0.955	0.961	<0.001
E78.0	Pure hypercholesterolemia	1.049	1.043	1.055	<0.001
E78.5	Hyperlipidemia, not further described	1.027	1.021	1.032	<0.001
E79.0	Hyperuricemia without signs of inflammatory arthritis or tophic gout	0.963	0.957	0.969	<0.001
F03	Undescribed dementia	0.991	0.985	0.996	<0.001
H26.9	Cataract, not further specified	1.019	1.013	1.025	<0.001
H52.0	Accommodation disorders and refraction errors	1.074	1.061	1.087	<0.001
H52.2	Astigmatism	1.056	1.044	1.069	<0.001
H52.4	Presbyopia	1.121	1.108	1.134	<0.001
I10.00	Benign essential hypertension - no indication of a hypertensive crisis	1.067	1.06	1.073	<0.001
I10.90	Essential hypertension, not further described	1.05	1.046	1.053	<0.001
I25.9	Chronic ischaemic heart disease, not further specified	1.004	1	1.008	0.066
I50.9	Heart failure, not further specified	0.952	0.946	0.958	<0.001
I70.9	Generalized and unspecified atherosclerosis	0.993	0.985	1.001	0.069
I83.9	Varices of the lower extremities without ulceration or inflammation	1.048	1.042	1.055	<0.001
M16.9	Coxarthrosis, not further described	1.034	1.028	1.04	<0.001
M17.9	Gonarthrosis, not further described	1.049	1.044	1.054	<0.001
M81.99	Osteoporosis, not further described - not further described Localization	1.072	1.066	1.078	<0.001
N40	Prostatic hyperplasia	1.11	1.103	1.118	<0.001
R32 **	Unknown urinary incontinence	0.966	0.959	0.972	<0.001
R52.2 **	Other chronic pain	1.016	1.008	1.025	<0.001
UUU	Special cases, without diagnostic certainty (e.g. passing on findings or replying to health insurance enquiries or order-related services)	1.055	1.051	1.058	<0.001
Z25.1 *	The need for vaccination against influenza	1.429	1.408	1.451	<0.001
Z92.1 *	Long-term therapy (present) with anticoagulants in the patient's own medical history	1.01	1.004	1.016	0.001
Z96.1 *	Presence of an intraocular lens implant	1.101	1.092	1.109	<0.001
* Categories Z00-Z99 are intended for cases in which facts are indicated as "diagnoses" or "problems" which cannot be classified as disease, injury or external cause under categories A00-Y89.
** This chapter includes (subjective and objective) symptoms, abnormal results of clinical or other investigations, and inaccurately identified conditions for which there is no classifiable diagnosis elsewhere.
